# Supplementary material for: Targeting Ultrasmall Gold Nanoparticles with cRGD Peptide Increases the Uptake and Efficacy of Cytotoxic Payload
Source: Nanomaterials (Basel). 2022 Nov 15;12(22):4013. doi: 10.3390/nano12224013 (PMC9696180; doi:10.3390/nano12224013)
Supplement: Supplementary file 1 [file nanomaterials-12-04013-s001.zip]

Archive with 1 entries (1 files):
- nanomaterials-2010014-supplementary.pdf
